# Supplementary material for: Direct Observation of the Developing Intra-Annual Density Fluctuation (IADF) for Scots Pine in Semiarid Siberian Belt Forest: External Stress Targets Cambium
Source: Plants (Basel). 2026 Jan 23;15(3):348. doi: 10.3390/plants15030348 (PMC12899285; doi:10.3390/plants15030348)
Supplement: Supplementary file 1 [file plants-15-00348-s001.zip › Description.txt]

This dataset consists of microphotographs of thin cross-sections from seven Pinus sylvestris trees, tree ring formed in 2024, used in the study of IADF formation.

File titles consist of tree # and date of sampling.
The scale is 1 pixel = ca. 0.45 micrometer.

All other new data are derived (measured / counted) from these photographs, taken from open sources (climatic data), or generated with VS-model (program run by one of software authors) with parameters provided in Table A1.
